# Supplementary material for: Sea Cucumber Peptides Ameliorate DSS-Induced Ulcerative Colitis: The Role of the Gut Microbiota, the Intestinal Barrier, and Macrophage Polarization
Source: Nutrients. 2023 Nov 17;15(22):4813. doi: 10.3390/nu15224813 (PMC10674221; doi:10.3390/nu15224813)
Supplement: Supplementary file 1 [file nutrients-15-04813-s001.zip]

Archive with 1 entries (1 files):
- nutrients-2712277-supplementary.xlsx
