# Supplementary material for: Sea Cucumber Peptides Ameliorate DSS-Induced Ulcerative Colitis: The Role of the Gut Microbiota, the Intestinal Barrier, and Macrophage Polarization
Source: Nutrients. 2023 Nov 17;15(22):4813. doi: 10.3390/nu15224813 (PMC10674221; doi:10.3390/nu15224813)
Supplement: Supplementary file 1 [file nutrients-15-04813-s001.zip › nutrients-2712277-supplementary.xlsx]

## Sheet: Table S1
Table S1. All primers
Primer name	Primer sequence
GAPDH-F	AGGTCGGTGTGAACGGATTTG
GAPDH-R	TGTAGACCATGTAGTTGAGGTCA
TNF-α-F	GGTGCCTATGTCTCAGCCTCTT
TNF-α-R	GCCATAGAACTGATGAGAGGGAG
IL-1β-F	TGGACCTTCCAGGATGAGGACA
IL-1β-R	GTTCATCTCGGAGCCTGTAGTG
IL-6-F	CTGCAAGAGACTTCCATCCAG
IL-6-R	AGTGGTATAGACAGGTCTGTTGG

## Sheet: Table S2
Table S2. Amino acid composition of SCP
Retention period (min)	Peak area (mV.s)	Quantity contained (mg/g)	Amino acid name
7.8	952.754	74.531	Asp
9.644	456.548	30.442	Thr
10.517	778.984	44.417	Ser
12.271	1556.39	109.174	Glu
18.237	4178.96	141.772	Gly
19.217	1884.32	88.924	Ala
22.203	77.587	13.608	Cys
22.611	439.014	32.22	Val
24.559	308.088	20.98	Met
25.997	455.284	33.218	Ile
26.98	522.541	36.995	Leu
29.611	99.649	10.49	Tyr
30.487	297.377	26.504	Phe
35.639	135	12.458	His
36.919	656.607	54.913	Lys
45.211	939.434	83.073	Arg
13.865	907.564	133.222	Pro

## Sheet: Table S3
Table S3. Peptide identification of SCP
Peptide	-10lgP	Mass	Length	ppm	m/z	RT	Area Sample 1	proportion	Fraction	Scan	#Feature	#Feature Sample 1	Accession	PTM	AScore	Found By
GIPGAPGVP	33.18	763.423	9	1.9	764.432	16.28	2880100000	0.290626	1	12363	9	9	tr|A0A2G8LKB1|A0A2G8LKB1_STIJA			PEAKS DB
TGPIGPPGSP	36.99	878.45	10	0.6	879.458	11.63	2241100000	0.226145	1	7350	5	5				PEAKS DB
VGAPGETGPIGPPGSP	34.24	1388.69	16	-16.4	695.343	9.16	710910000	0.0717366	1	5700	5	5				PEAKS DB
PGIGPEGRP	29.66	878.461	9	1.4	440.238	8.06	626680000	0.0632371	1	4950	2	2				PEAKS DB
GPAGSIGRPGPSGPQ	36.15	1333.67	15	1.4	445.566	5.33	463450000	0.0467659	1	2667	4	4				PEAKS DB
Q(+42.01)GPAVPGVQP	30.81	990.513	10	0.2	496.264	14.15	196550000	0.0198335	1	9833	2	2		Acetylation (N-term)	Q1:Acetylation (N-term):1000.00	PEAKS DB
WGPGSGRPAD	30.25	998.457	10	10	999.474	12.87	192800000	0.0194551	1	8970	2	2				PEAKS DB
TGPAGAP	30.92	569.281	7	-3.6	570.286	5.72	175250000	0.0176842	1	3270	1	1				PEAKS DB
G(+42.01)AIGAPGLL	27.51	809.465	9	1.3	810.473	31.4	170630000	0.017218	1	22196	2	2	tr|A0A2G8LKB1|A0A2G8LKB1_STIJA	Acetylation (N-term)	G1:Acetylation (N-term):1000.00	PEAKS DB
VGPVGAP	28.11	595.333	7	-0.1	596.34	9.3	156080000	0.0157497	1	5859	3	3				PEAKS DB
AGPEAAP	27.43	611.291	7	-0.6	612.298	5.74	100200000	0.010111	1	2874	1	1				PEAKS DB
GPAGDRGQLGAPG	34.61	1151.57	13	-2.2	384.863	4.99	94354000	0.00952109	1	2394	2	2	tr|A0A2G8LKB1|A0A2G8LKB1_STIJA			PEAKS DB
AGSIGALGPAG	29.78	869.461	11	-0.7	435.737	5.67	92997000	0.00938416	1	2949	1	1				PEAKS DB
GPVGPVGAPGETGPIGPPGS	33.23	1698.86	20	-6.9	850.43	6.04	88052000	0.00888517	1	3430	4	4				PEAKS DB
GPPGAPGPA	40.19	719.36	9	-0.4	720.367	7.94	77124000	0.00778244	1	5058	2	2	tr|A0A2G8JCM0|A0A2G8JCM0_STIJA			PEAKS DB
GLPGPTGS	31.19	684.344	8	-0.2	685.351	9.07	70539000	0.00711796	1	6098	1	1				PEAKS DB
GPGGLAPPV	25.4	763.423	9	0	382.719	16.3	64165000	0.00647477	1	11549	2	2				PEAKS DB
SPGAIGAP	29.54	668.349	8	0.9	669.357	7.54	62091000	0.00626549	1	4341	1	1	tr|A0A2G8LKB1|A0A2G8LKB1_STIJA			PEAKS DB
Q(+42.01)TKGSPD	25.82	773.356	7	1.7	774.364	10.32	61544000	0.00621029	1	7672	1	1		Acetylation (N-term)	Q1:Acetylation (N-term):1000.00	PEAKS DB
GPVGPVG	36.92	581.317	7	-1.1	582.324	9.28	59748000	0.00602906	1	5913	3	3				PEAKS DB
GPQDPGPA	26.86	737.334	8	1.1	738.342	7.46	58884000	0.00594188	1	4588	1	1				PEAKS DB
SGPPGPA	25.09	581.281	7	-1.6	582.287	5.72	54969000	0.00554682	1	3372	1	1	tr|A0A2G8LKB1|A0A2G8LKB1_STIJA			PEAKS DB
G(+42.01)AIGAPGL	27.05	696.381	8	1.2	697.389	18.67	52428000	0.00529041	1	14163	2	2	tr|A0A2G8LKB1|A0A2G8LKB1_STIJA	Acetylation (N-term)	G1:Acetylation (N-term):1000.00	PEAKS DB
AVAAAAP	27.23	569.317	7	0.3	570.325	11.25	51902000	0.00523734	1	8549	1	1				PEAKS DB
AGPAGPA	28.39	539.27	7	-1.2	540.277	5.67	47137000	0.00475651	1	3217	1	1				PEAKS DB
Q(+42.01)LGLGPA	26.91	696.381	7	1.2	697.389	18.67	43642000	0.00440383	1	15057	3	3		Acetylation (N-term)	Q1:Acetylation (N-term):1000.00	PEAKS DB
GPSGAPGAP	33.45	709.34	9	0.2	710.347	6.57	38908000	0.00392614	1	4017	2	2	tr|A0A2G8LKB1|A0A2G8LKB1_STIJA			PEAKS DB
WAVGSRSS	26.71	848.414	8	-12.6	849.411	8	38566000	0.00389162	1	3916	1	1				PEAKS DB
G(+42.01)PAGPSGPP	26.45	777.366	9	0.6	778.373	7.24	37014000	0.00373502	1	4598	3	3	tr|A0A2G8LKB1|A0A2G8LKB1_STIJA	Acetylation (N-term)	G1:Acetylation (N-term):1000.00	PEAKS DB
P(+42.01)SGAPGAP	25.59	694.329	8	0.8	695.336	7.43	36479000	0.00368103	1	4073	2	2	tr|A0A2G8LKB1|A0A2G8LKB1_STIJA	Acetylation (N-term)	P1:Acetylation (N-term):1000.00	PEAKS DB
G(+42.01)ASPPGPA	28.12	694.329	8	0.8	695.336	7.43	36356000	0.00366862	1	4495	1	1		Acetylation (N-term)	G1:Acetylation (N-term):1000.00	PEAKS DB
GAPGDSGESGPDGPK	30.82	1326.57	15	-0.8	664.291	5.17	33700000	0.00340061	1	2544	2	2				PEAKS DB
GPTGPLG	31.8	597.312	7	1.2	598.32	8.85	29100000	0.00293643	1	5538	1	1				PEAKS DB
LGEGKGPA	27.45	727.386	8	0.2	728.394	15.56	28436000	0.00286942	1	11569	1	1				PEAKS DB
K(+42.01)PGAPPA	25.94	678.37	7	-0.8	679.377	27.62	28318000	0.00285752	1	20065	2	2		Acetylation (N-term)	K1:Acetylation (N-term):1000.00	PEAKS DB
GPSGPPGPA	26.16	735.355	9	-2.5	368.684	0.26	27036000	0.00272815	1	204	11	11	tr|A0A2G8LKB1|A0A2G8LKB1_STIJA			PEAKS DB
Q(+42.01)AVPAGVP	33.05	779.418	8	0.2	780.425	14.55	26801000	0.00270444	1	10299	2	2		Acetylation (N-term)	Q1:Acetylation (N-term):1000.00	PEAKS DB
GSPGLPGPQ	26.13	808.408	9	-0.5	809.415	5.03	26696000	0.00269384	1	2616	1	1				PEAKS DB
G(+42.01)PAGPAGPA	29.35	735.355	9	0.5	368.685	6.86	26193000	0.00264309	1	3981	1	1		Acetylation (N-term)	G1:Acetylation (N-term):1000.00	PEAKS DB
PGAGPSMVQ	32.32	842.396	9	-3.2	843.4	12.91	26064000	0.00263007	1	8526	1	1				PEAKS DB
GVDCIVAP	25.22	772.379	8	-4.4	773.383	24.07	25738000	0.00259717	1	15939	1	1				PEAKS DB
PQGPPGESIPGRPGLP	26.05	1554.82	16	-1.7	778.414	14.44	23706000	0.00239213	1	9804	1	1				PEAKS DB
GPAGPTGAVG	34.5	782.392	10	13.2	392.209	5.13	22590000	0.00227952	1	2520	1	1				PEAKS DB
AGDGPSGPA	30.14	727.314	9	0.4	728.321	5.97	22386000	0.00225893	1	2772	1	1				PEAKS DB
A(+42.01)GLMGAGI	25.04	730.368	8	-4.9	731.372	20.63	22022000	0.0022222	1	15125	1	1		Acetylation (N-term)	A1:Acetylation (N-term):1000.00	PEAKS DB
PSGPPGPPA	32.91	775.386	9	1.2	776.395	19.19	18755000	0.00189253	1	13715	2	2				PEAKS DB
PRGPSPVA	26.26	779.429	8	-14.2	780.425	14.55	18583000	0.00187518	1	9684	1	1				PEAKS DB
GPAGSIGRPGPSGPQG	30.66	1390.7	16	-0.8	464.572	5.39	18199000	0.00183643	1	2739	2	2				PEAKS DB
LGTAPSV	26.31	643.354	7	0.8	644.362	16.74	17185000	0.00173411	1	11646	2	2				PEAKS DB
GIPGMPGAV	33	797.41	9	-5.1	798.414	21.76	15873000	0.00160172	1	15279	1	1				PEAKS DB
GLPGPAG	31.77	567.302	7	0.7	568.309	8.71	15566000	0.00157074	1	5632	1	1				PEAKS DB
GIPGPAG	31.77	567.302	7	0.7	568.309	8.71	15566000	0.00157074	1	5632	1	1				PEAKS DB
S(+42.01)AGSIGALGPAG	25.08	998.503	12	-0.5	500.259	6.1	15326000	0.00154652	1	3324	1	1		Acetylation (N-term)	S1:Acetylation (N-term):1000.00	PEAKS DB
GPAGPTGA	28.34	626.302	8	0.5	627.31	6	15320000	0.00154591	1	3247	1	1				PEAKS DB
TGPAGPQ	25.42	626.302	7	0.5	627.31	6	15320000	0.00154591	1	3115	1	1	tr|A0A2G8LKB1|A0A2G8LKB1_STIJA			PEAKS DB
QLGLGPA	26.91	654.37	7	-0.8	655.377	5.74	15052000	0.00151887	1	3615	3	3				PEAKS DB
GPAGPQGFPGPA	32.42	1051.51	12	-5.6	526.759	5.43	14730000	0.00148638	1	2780	1	1	tr|A0A2G8LKB1|A0A2G8LKB1_STIJA			PEAKS DB
GPPGPNGI	25.01	707.36	8	1.1	708.368	9.58	14355000	0.00144854	1	6148	1	1				PEAKS DB
TASSGPK	26.22	646.329	7	-0.8	647.335	5.06	14229000	0.00143582	1	2634	1	1				PEAKS DB
VSGPLGL	27.44	641.375	7	-1	642.381	27.19	12076000	0.00121857	1	19784	2	2				PEAKS DB
Q(+42.01)PQAGPT	25.27	739.35	7	-0.2	740.357	6.08	11175000	0.00112765	1	3753	2	2		Acetylation (N-term)	Q1:Acetylation (N-term):1000.00	PEAKS DB
TGIPGPPGAP	31.89	862.455	10	0.6	863.463	14.19	10838000	0.00109364	1	9782	2	2				PEAKS DB
LGAPGSIGPA	27.23	838.455	10	15.1	839.475	8.89	10769000	0.00108668	1	5353	5	5	tr|A0A2G8LKB1|A0A2G8LKB1_STIJA			PEAKS DB
A(+42.01)GARGANGP	27.55	811.394	9	17.9	812.415	14.9	10325000	0.00104188	1	11161	3	3	tr|A0A2G8LKB1|A0A2G8LKB1_STIJA	Acetylation (N-term)	A1:Acetylation (N-term):1000.00	PEAKS DB
MGPRGPPGAP	25.83	935.465	10	19.5	468.749	7.58	9965000	0.00100555	1	4517	1	1	tr|A0A2G8LKB1|A0A2G8LKB1_STIJA			PEAKS DB
PGIRDQSLPA	26.49	1052.56	10	4.2	527.29	30.93	8907200	0.000898809	1	22618	1	1				PEAKS DB
G(+42.01)SVGPAGP	27.25	682.329	8	17.8	683.348	8.99	8836400	0.000891665	1	5432	1	1		Acetylation (N-term)	G1:Acetylation (N-term):1000.00	PEAKS DB
AGPAQPGPA	29.75	764.382	9	-0.6	765.389	7.8	8700200	0.000877921	1	4637	1	1				PEAKS DB
AGPSGAP	28.35	555.265	7	0.1	556.273	5.43	8214400	0.0008289	1	2867	1	1				PEAKS DB
GPSGPPGPAG	34.54	792.377	10	-0.4	793.384	7.02	7812000	0.000788295	1	3984	3	3	tr|A0A2G8LKB1|A0A2G8LKB1_STIJA			PEAKS DB
PGSAGIPGAP	26.67	822.423	10	1.5	823.432	10.51	7753900	0.000782432	1	6773	2	2	tr|A0A2G8LKB1|A0A2G8LKB1_STIJA			PEAKS DB
QPGAEGRPGPA	33.89	1035.51	11	-0.7	518.762	6	6677700	0.000673835	1	3290	1	1				PEAKS DB
AGIPGAPGVP	28.03	834.46	10	1.4	835.468	17.56	6400700	0.000645883	1	12353	1	1	tr|A0A2G8LKB1|A0A2G8LKB1_STIJA			PEAKS DB
GPSGTPAGP	27.5	739.35	9	-0.2	740.357	6.08	6236400	0.000629304	1	3521	1	1				PEAKS DB
WNPAKGE	27.13	800.382	7	0.4	801.389	10.88	5988900	0.000604329	1	6962	1	1				PEAKS DB
S(+42.01)NGEIGPKGIPGSP	26.24	1350.68	14	-16.3	676.335	25.39	5734800	0.000578688	1	17530	1	1		Acetylation (N-term)	S1:Acetylation (N-term):1000.00	PEAKS DB
G(+42.01)AIGAPGLLVQ	27.72	1036.59	11	0.6	1037.6	38.63	5632300	0.000568345	1	26863	1	1	tr|A0A2G8LKB1|A0A2G8LKB1_STIJA	Acetylation (N-term)	G1:Acetylation (N-term):1000.00	PEAKS DB
PRGDPGAP	38.85	765.377	8	-14.1	766.373	8.94	5145900	0.000519263	1	5676	1	1				PEAKS DB
PGIPGPA	26.99	607.333	7	-0.7	608.34	10.35	4530000	0.000457114	1	6786	1	1				PEAKS DB
WGVPLGRGSH	32.89	1064.55	10	8.9	533.288	10.13	4377200	0.000441695	1	6451	1	1				PEAKS DB
GPIGRAGP	31.77	723.403	8	-12	724.401	16.55	3812300	0.000384692	1	11905	1	1				PEAKS DB
EGARGERGF	25.9	977.468	9	18	978.493	11.47	3643600	0.000367669	1	7528	1	1				PEAKS DB
GQPSPPPN	25.11	792.377	8	-0.4	793.384	7.02	3597600	0.000363027	1	4343	1	1				PEAKS DB
PSGPPGPA	29.12	678.334	8	6	679.345	22.48	3566600	0.000359899	1	15678	2	2	tr|A0A2G8LKB1|A0A2G8LKB1_STIJA			PEAKS DB
VSGINTT	28.4	690.355	7	5.4	691.366	39.69	3482400	0.000351403	1	27674	2	2				PEAKS DB
QPPSGPA	27.65	652.318	7	-0.8	653.325	6.05	3317900	0.000334803	1	3409	1	1				PEAKS DB
GAPPSGAP	27.41	652.318	8	-0.8	653.325	6.05	3317900	0.000334803	1	3468	1	1				PEAKS DB
GPAGPPGPNGI	29.13	932.472	11	-0.7	467.243	12.88	2981800	0.000300888	1	8864	1	1				PEAKS DB
SGPPGPPA	25.53	678.334	8	-14.8	679.331	12.18	2924500	0.000295106	1	8370	1	1				PEAKS DB
KGYPGAI	29.34	704.386	7	2.2	705.394	10.04	2862700	0.00028887	1	6490	2	2				PEAKS DB
EGRPGPTGPAG	26.6	994.483	11	10.3	498.254	6.93	2841400	0.00028672	1	3985	1	1	tr|A0A2G8LKB1|A0A2G8LKB1_STIJA			PEAKS DB
GMAASLSGPQ	25.84	917.428	10	9.7	918.444	7.61	2771800	0.000279697	1	4280	1	1				PEAKS DB
P(+42.01)QGLPPGPA	25.86	874.455	9	2.2	438.236	5.55	2553300	0.000257649	1	3273	1	1		Acetylation (N-term)	P1:Acetylation (N-term):1000.00	PEAKS DB
KSYELPDGQVITIG	35.87	1518.79	14	0.1	760.404	37.13	2371100	0.000239263	1	25655	1	1				PEAKS DB
TGATGIAGPA	28.09	814.418	10	12.1	408.221	1.38	2212100	0.000223219	1	1543	2	2				PEAKS DB
SVWVASGPSV	30.52	987.503	10	1.8	988.511	32.36	1890000	0.000190716	1	22283	1	1				PEAKS DB
KSYELPDGQVIT	27.7	1348.69	12	-0.4	675.351	20.58	1856000	0.000187286	1	14290	1	1				PEAKS DB
PQGPPGLP	28.77	761.407	8	0	381.711	15.52	1766800	0.000178285	1	10721	2	2				PEAKS DB
IGAPGPAGP	42.18	735.391	9	1.9	736.4	33.31	1695500	0.00017109	1	22745	1	1	tr|A0A2G8LKB1|A0A2G8LKB1_STIJA			PEAKS DB
VAMGNATGGGL	35.1	946.454	11	-15.8	474.227	17.12	1676000	0.000169122	1	11554	1	1				PEAKS DB
VAQPPSGPA	28.16	822.423	9	1.5	823.432	10.51	1596600	0.00016111	1	6925	2	2				PEAKS DB
TAVAPGI	31.74	627.359	7	0.3	628.367	23.67	1504300	0.000151796	1	16315	1	1				PEAKS DB
IPGPPGAP	33.13	704.386	8	-15.3	705.382	35.24	1500400	0.000151403	1	26171	1	1				PEAKS DB
G(+42.01)AAGPPGIQGN	28.14	979.472	11	-12.2	490.737	56.19	1455700	0.000146892	1	38319	4	4		Acetylation (N-term)	G1:Acetylation (N-term):1000.00	PEAKS DB
LPGGPGI	29.83	609.349	7	0.6	610.356	20.6	1209400	0.000122038	1	13502	1	1				PEAKS DB
VSGPFAE	30.31	705.333	7	-16.1	706.329	56.42	1141100	0.000115146	1	38375	1	1				PEAKS DB
ATAWIGL	25.21	730.401	7	0.7	731.409	30.24	1068400	0.00010781	1	21814	2	2				PEAKS DB
IGGVDMI	26.83	703.357	7	-8.6	704.359	36.58	1022400	0.000103169	1	25292	1	1				PEAKS DB
ATPSPSGPQ	25.01	840.398	9	1.4	841.406	10.6	582790	5.88083e-05	1	6839	1	1				PEAKS DB
VAPEEHPVL	35.97	989.518	9	2.4	990.528	11.97	561830	5.66932e-05	1	8001	1	1				PEAKS DB
SPMVQTPTGALPG	25.33	1254.63	13	1.7	1255.64	26.54	521100	5.25832e-05	1	18461	1	1				PEAKS DB
GPAGPPGPN	34.15	762.366	9	-15.7	763.361	14.36	438880	4.42866e-05	1	9754	1	1				PEAKS DB
P(+42.01)GAPGIP	25.45	649.343	7	-0.2	650.351	30.44	317420	3.20303e-05	1	21775	1	1		Acetylation (N-term)	P1:Acetylation (N-term):1000.00	PEAKS DB
P(+42.01)GAPGLP	25.45	649.343	7	-0.2	650.351	30.44	317420	3.20303e-05	1	21775	1	1		Acetylation (N-term)	P1:Acetylation (N-term):1000.00	PEAKS DB
ATASTSKNTFVAP	26.16	1293.66	13	12.9	647.844	33.81	222810	2.24834e-05	1	23392	2	2				PEAKS DB
QPAPEPE	28.97	766.35	7	-9.6	767.35	49.82	153420	1.54813e-05	1	34263	1	1				PEAKS DB
GVSSAAL	28.73	603.323	7	8.6	604.335	26.67	68615	6.92381e-06	1	18440	1	1				PEAKS DB
GPAGPTGAVGDVGAPGAQGLRGPI	27.55	2071.08	24	-17.8	1036.53	48.86	61406	6.19637e-06	1	33459	1	1				PEAKS DB
A(+42.01)GPSGTPAGP	25.33	852.398	10	6.5	853.41	44.68	35805	3.61302e-06	1	31006	1	1		Acetylation (N-term)	A1:Acetylation (N-term):1000.00	PEAKS DB
W(+15.99)VDGEVEDSRSEDEQDYRKWLPPLETSKSPEEPEPQP	26.04	4399	37	19.1	1100.78	45.68	0	0	1	31415	0	0		Oxidation (HW)	W1:Oxidation (HW):4.94	PEAKS DB
KRCPEDNAP	25.35	1028.47	9	5.6	515.246	2.68	0	0	1	1305	0	0				PEAKS DB
